# Supplementary material for: Effect of Hypoglycemic Drugs on Patients with Heart Failure with or without T2DM: A Bayesian Network Meta-analysis
Source: Rev Cardiovasc Med. 2025 Mar 21;26(3):26154. doi: 10.31083/RCM26154 (PMC11951290; doi:10.31083/RCM26154)
Supplement: Supplementary file 1 [file 2153-8174-26-3-26154-s1.zip]

Archive with 3 entries (3 files):
- PRISMA NMA checklist (network meta-analysis).docx
- Supplementary figures--R1.docx
- Supplementary tables--R1.xlsx
