# Supplementary material for: Effect of Hypoglycemic Drugs on Patients with Heart Failure with or without T2DM: A Bayesian Network Meta-analysis
Source: Rev Cardiovasc Med. 2025 Mar 21;26(3):26154. doi: 10.31083/RCM26154 (PMC11951290; doi:10.31083/RCM26154)
Supplement: Supplementary file 1 [file 2153-8174-26-3-26154-s1.zip › Supplementary tables--R1.xlsx]

## Sheet: Supplementary Table 1
Supplementary Table 1 Search stragety
Cochrane
Search Name:	HF
Date Run:	11/11/2024 19:17:18
Comment:
ID	Search	Hits
#1	MeSH descriptor: [Heart Failure] explode all trees	14855
#2	("Heart failure” OR "Cardiac Failure“OR”Heart Decompensation“OR”Myocardial Failure“OR”cardiac decompensation“OR”cardiac dysfunction“OR”heart dysfunction“OR”systolic dysfunction“OR”diastolic dysfunction“OR”ventricular dysfunction“OR”hf ref“OR”hf nef“OR”hf pef“OR”hf“OR”cardiac incompetence“OR”cardiac insufficiency“OR”cardiac stand still“OR”cardial decompensation“OR”cardial insufficiency“OR”decompen…	46405
#3	#1 or #2	46434
#4	(' anti-diabetic drugs' OR ' Hypoglycemic Agents' OR ' Sodium-Glucose' OR ' Transporter 2 Inhibitors' OR ' Glucagon-Like Peptide-1 Receptor' OR ' Dipeptidyl-Peptidase IV Inhibitors' OR ' Sulfonylurea Compounds' OR ' Biguanides' OR ' Insulin' OR ' Glycoside Hydrolase Inhibitors' OR ' Benzamides' OR ' Peroxisome proliferator-activated receptor agonist' OR ' Protein tyrosine phosphatase 1B inhibitor…	90363
#5	MeSH descriptor: [Randomized Controlled Trial] explode all trees	37
#6	(RCT OR Randomized Controlled Trial OR Random*):ti,ab,kw	1390020
#7	#5 OR #6	1390020
#8	#3 and #4 and #7	2746
Embase
Session Results
.......................................................
No. Query Results Results Date
#8. #3 AND #4 AND #7 3,797 11 Nov 2024
#7. #5 OR #6 2,273,055 11 Nov 2024
#6. rct OR 'randomized controlled trial':ti,ab,kw OR 2,149,739 11 Nov 2024
random*:ti,ab,kw
#5. 'randomized controlled trial'/exp 851,000 11 Nov 2024
#4. 'anti-diabetic drugs':ti,ab,kw OR 'hypoglycemic 653,580 11 Nov 2024
agents':ti,ab,kw OR 'sodium-glucose':ti,ab,kw OR
'transporter 2 inhibitors':ti,ab,kw OR
'glucagon-like peptide-1 receptor':ti,ab,kw OR
'dipeptidyl-peptidase iv inhibitors':ti,ab,kw OR
'sulfonylurea compounds':ti,ab,kw OR
'biguanides':ti,ab,kw OR 'insulin':ti,ab,kw OR
'glycoside hydrolase inhibitors':ti,ab,kw OR
'benzamides':ti,ab,kw OR 'peroxisome
proliferator-activated receptor agonist':ti,ab,kw
OR 'protein tyrosine phosphatase 1b
inhibitors':ti,ab,kw OR 'aldose reductase
inhibitors':ti,ab,kw OR 'glucosidase
inhibitors':ti,ab,kw OR 'g protein-coupled
receptor agonists':ti,ab,kw OR 'sulfonylureas and
glinides':ti,ab,kw OR 'metformin':ti,ab,kw OR
'thiazolidinediones':ti,ab,kw OR 'sodium-glucose
co-transporter inhibitors':ti,ab,kw OR
'sglt':ti,ab,kw
#3. #1 OR #2 857,930 11 Nov 2024
#2. 'heart failure':ti,ab,kw OR 'cardiac 521,659 11 Nov 2024
failure':ti,ab,kw OR 'heart
decompensation':ti,ab,kw OR 'myocardial
failure':ti,ab,kw OR 'cardiac
decompensation':ti,ab,kw OR 'cardiac
dysfunction':ti,ab,kw OR 'heart
dysfunction':ti,ab,kw OR 'systolic
dysfunction':ti,ab,kw OR 'diastolic
dysfunction':ti,ab,kw OR 'ventricular
dysfunction':ti,ab,kw OR 'hf ref':ti,ab,kw OR 'hf
nef':ti,ab,kw OR 'hf pef':ti,ab,kw OR
'hf':ti,ab,kw OR 'cardiac incompetence':ti,ab,kw
OR 'cardiac insufficiency':ti,ab,kw OR 'cardiac
stand still':ti,ab,kw OR 'cardial
decompensation':ti,ab,kw OR 'cardial
insufficiency':ti,ab,kw OR 'decompensatio
cordis':ti,ab,kw OR 'heart incompetence':ti,ab,kw
OR 'heart insufficiency':ti,ab,kw OR
'insufficientia cardis':ti,ab,kw OR 'myocardial
insufficiency':ti,ab,kw
#1. 'heart failure'/exp 717,394 11 Nov 2024
PubMedSearchHistory
Search number	Query	Sort By	Filters	Search Details	Results	Time
6	((#3) AND (#4)) AND (#5)			("heart failure"[MeSH Terms] OR ("heart failure"[Title/Abstract] OR "Cardiac Failure"[Title/Abstract] OR "Heart Decompensation"[Title/Abstract] OR "Myocardial Failure"[Title/Abstract] OR "cardiac decompensation"[Title/Abstract] OR "cardiac dysfunction"[Title/Abstract] OR "heart dysfunction"[Title/Abstract] OR "systolic dysfunction"[Title/Abstract] OR "diastolic dysfunction"[Title/Abstract] OR "ve…	1989	08:59:37
5	RCT[Title/Abstract]) OR Randomized Controlled Trial[Title/Abstract] OR Random*[Title/Abstract]			"RCT"[Title/Abstract] OR "randomized controlled trial"[Title/Abstract] OR "random*"[Title/Abstract]	1577971	08:56:40
4	"anti-diabetic drugs"[Title/Abstract] OR "Hypoglycemic Agents"[Title/Abstract] OR "Sodium-Glucose"[Title/Abstract] OR "Transporter 2 Inhibitors"[Title/Abstract] OR "Glucagon-Like Peptide-1 Receptor"[Title/Abstract] OR "Dipeptidyl-Peptidase IV Inhibitors"[Title/Abstract] OR "Sulfonylurea Compounds"[Title/Abstract] OR "Biguanides"[Title/Abstract] OR "Insulin"[Title/Abstract] OR "Glycoside Hydrolase…			"anti-diabetic drugs"[Title/Abstract] OR "Hypoglycemic Agents"[Title/Abstract] OR "Sodium-Glucose"[Title/Abstract] OR "Transporter 2 Inhibitors"[Title/Abstract] OR "Glucagon-Like Peptide-1 Receptor"[Title/Abstract] OR "Dipeptidyl-Peptidase IV Inhibitors"[Title/Abstract] OR "Sulfonylurea Compounds"[Title/Abstract] OR "Biguanides"[Title/Abstract] OR "Insulin"[Title/Abstract] OR "Glycoside Hydrolase…	468988	08:54:47
3	#1 OR #2			"heart failure"[MeSH Terms] OR "heart failure"[Title/Abstract] OR "Cardiac Failure"[Title/Abstract] OR "Heart Decompensation"[Title/Abstract] OR "Myocardial Failure"[Title/Abstract] OR "cardiac decompensation"[Title/Abstract] OR "cardiac dysfunction"[Title/Abstract] OR "heart dysfunction"[Title/Abstract] OR "systolic dysfunction"[Title/Abstract] OR "diastolic dysfunction"[Title/Abstract] OR "vent…	355293	08:52:02
2	"Heart failure"[Title/Abstract] OR "Cardiac Failure"[Title/Abstract] OR "Heart Decompensation"[Title/Abstract] OR "Myocardial Failure"[Title/Abstract] OR "cardiac decompensation"[Title/Abstract] OR "cardiac dysfunction"[Title/Abstract] OR "heart dysfunction"[Title/Abstract] OR "systolic dysfunction"[Title/Abstract] OR "diastolic dysfunction"[Title/Abstract] OR "ventricular dysfunction"[Title/Abst…			"Heart failure"[Title/Abstract] OR "Cardiac Failure"[Title/Abstract] OR "Heart Decompensation"[Title/Abstract] OR "Myocardial Failure"[Title/Abstract] OR "cardiac decompensation"[Title/Abstract] OR "cardiac dysfunction"[Title/Abstract] OR "heart dysfunction"[Title/Abstract] OR "systolic dysfunction"[Title/Abstract] OR "diastolic dysfunction"[Title/Abstract] OR "ventricular dysfunction"[Title/Abst…	323006	08:51:22
1	"Heart Failure"[Mesh]	Most Recent		"Heart Failure"[MeSH Terms]	156804	08:50:44
Web of science search-history
Entitlements	#	Search Query	Database	Results	Date Run
- WOS.IC: 1993 to 2024 - WOS.CCR: 1985 to 2024 - WOS.SCI: 2007 to 2024 - WOS.SSCI: 2014 to 2024	1	TS=(' Heart failure' OR ' Cardiac Failure' OR ' Heart Decompensation' OR ' Myocardial Failure' OR ' cardiac decompensation' OR ' cardiac dysfunction' OR ' heart dysfunction' OR ' systolic dysfunction' OR ' diastolic dysfunction' OR ' ventricular dysfunction' OR ' hf ref' OR ' hf nef' OR ' hf pef' OR ' hf' OR ' cardiac incompetence' OR ' cardiac insufficiency' OR ' cardiac stand still' OR ' cardia…	Web of Science Core Collection	440158	Mon Nov 11 2024 22:39:56 GMT+0800 (中国标准时间)
- WOS.IC: 1993 to 2024 - WOS.CCR: 1985 to 2024 - WOS.SCI: 2007 to 2024 - WOS.SSCI: 2014 to 2024	2	TS=('anti-diabetic drugs' OR 'Hypoglycemic Agents' OR 'Sodium-Glucose' OR 'Transporter 2 Inhibitors' OR 'Glucagon-Like Peptide-1 Receptor' OR 'Dipeptidyl-Peptidase IV Inhibitors' OR 'Sulfonylurea Compounds' OR 'Biguanides' OR 'Insulin' OR 'Glycoside Hydrolase Inhibitors' OR ' Benzamides' OR 'Peroxisome proliferator-activated receptor agonist' OR 'Protein tyrosine phosphatase 1B inhibitors' OR 'Al…	Web of Science Core Collection	432681	Mon Nov 11 2024 22:40:50 GMT+0800 (中国标准时间)
- WOS.IC: 1993 to 2024 - WOS.CCR: 1985 to 2024 - WOS.SCI: 2007 to 2024 - WOS.SSCI: 2014 to 2024	3	TS=(RCT or Randomized Controlled Trial or Random*)	Web of Science Core Collection	1694874	Mon Nov 11 2024 22:41:10 GMT+0800 (中国标准时间)
- WOS.IC: 1993 to 2024 - WOS.CCR: 1985 to 2024 - WOS.SCI: 2007 to 2024 - WOS.SSCI: 2014 to 2024	4	#1 and #2 and #3	Web of Science Core Collection	6160	Mon Nov 11 2024 22:41:30 GMT+0800 (中国标准时间)

## Sheet: Supplementary Table 2
Table S2 baseline
	Author	Year	Country	NCT	Source	Type	Intervention	Sample size（M/F）	Age	T2DM OR NON-T2DM	Diagnosis	Outcome	Follow up
1	Anker	2021	Multiple cpuntries	NCT03057951	EMPEROR-Preserved	Double_x0002_blind, randomized, controlled trial	empagliflozin（10mg/d)	2997	71.8±9.3	T2DM：1466；NON-T2DM:1531	Participants were men or women, 18 years of age or older, who had New York Heart Asso- ciation functional class II–IV chronic heart fail- ure and a left ventricular ejection fraction of more than 40%. The protocol required patients to have an N-terminal pro–B-type natriuretic peptide (NT-proBNP) level of more than 300 pg per milliliter or, for patients with atrial fibrilla- tion at baseline, an N…	The primary outcomes were the composite outcome of adjudicated cardiovascular death or hospitalisation for heart failure	20 months
							placebo	2991	71.9±9.6	T2DM：1472；NON-T2DM:1519
2	Bhatt	2021	Multiple cpuntries	NCT03521934	SOLOIST-WHF	Double_x0002_blind, randomized, controlled trial	sotagliflozin(200or400mg/d)	608	69 (63–76)	T2DM：77；NON-T2DM:531	Patients were eligible for enrollment in the trial if they were 18 to 85 years of age and had been hospitalized because of the presence of signs and symptoms of heart failure and received treatment with intravenous diuretic therapy. Patients were also required to have received a previous diagno- sis of type 2 diabetes before the index admission or to have laboratory evidence to support a diag- no…	Total number of deaths from cardiovascular causes, hospitalizations, and emergency visits for heart failure (first and subsequently)	The median duration of follow-up was 9.2 months
							placebo	614	70 (64–76)	T2DM：68；NON-T2DM:546
3	McMurray	2018	Multiple cpuntries	NCT00894868	VIVIDD	Double_x0002_blind, randomized, controlled trial	vildagliptin 50 mg twice daily (50 mg once dailyif concomitant treatment with a sulfonylurea)	128	62.9 ± 8.5	T2DM	Briefly, men and women between 18 and 85 years of age with type 2 diabetes (hemoglobin A1c: 6.5% to 10.0% [48.0 to 86.0 mmol/mol]), body mass index ranging from 22 to 42 kg/m2, heart failure with a reduced ejection fraction (<40%), and in New York Heart Association (NYHA) functional class I to III were eligible. The key exclusion criteria were NYHA functional class IV, a fasting plasma glucose co…	Any fatal or non-fatal cardiovascular event, death from cardiovascular causes, worsening of heart failure, acute coronary syndrome	52 weeks
							placebo	126	63.4± 10.2
4	McMurray	2019	Multiple cpuntries	NCT03036124	DAPA-HF	Double_x0002_blind, randomized, controlled trial	dapagliflozin (10mg/d)	2373	66.2±11.0	T2DM：993；NON-T2DM:1380	Eligibility requirements included an age of at least 18 years, an ejection fraction of 40% or less, and New York Heart Association (NYHA) class II, III, or IV symptoms. Patients were required to have a plasma level of N-terminal pro–B-type natriuretic peptide (NT-proBNP) of at least 600 pg per mil- liliter (or ≥400 pg per milliliter if they had been hospitalized for heart failure within the previ…	Composite outcome of worsening heart failure or death from cardiovascular causes	The median duration of follow-up was 18.2 months
							placebo	2371	66.5±10.8	T2DM：990；NON-T2DM:1381
5	Packer	2020	Multiple cpuntries	NCT03057977	EMPEROR-Reduced	Double_x0002_blind, randomized, controlled trial	empagliflozin (10mg/d)	1863	67.2±10.8	T2DM：927；NON-T2DM:936	Adults (≥18 years of age) who had chronic heart failure (functional class II, III, or IV) with a left ventricular ejection fraction of 40% or less were eligible to participate in the trial. All the patients were receiving appropriate treatments for heart failure, including diuretics, inhibitors of the renin–angiotensin system and neprilysin, beta- blockers, mineralocorticoid receptor antagonists,…	Hospitalization for heart failure, cardiovascular death	52 weeks
							placebo	1867	66.5±11.2	T2DM：929；NON-T2DM:938
6	Solomon	2022	Multiple cpuntries	NCT03619213	DELIVER	Double_x0002_blind, randomized, controlled trial	dapagliflozin (10mg/d)	3131	71.8±9.6	T2DM：1401；NON-T2DM:1730	Patients were eligible for enrollment if they were at least 40 years of age; had stabilized heart failure, with or without type 2 diabetes mellitus; had a left ventricular ejection fraction of more than 40%; had evidence of structural heart dis- ease; and had an elevated natriuretic peptide level. Patients who had had a previous left ven- tricular ejection fraction of 40% or less were eligible pr…	Hospitalization for heart failure, cardiovascular death, and emergency presentation for heart failure	At least 13.5 months (and up to 39 months)
							placebo	3132	71.5±9.5	T2DM：1405；NON-T2DM:1727
7	Santos	2020	US	NCT03485222	EMPA-TROPISM	Double_x0002_blind, randomized, controlled trial	dmpagliflozin (10mg/d)	42	64.2 ± 10.9	NON-T2DM	A more detailed protocol has been previously reported(10). Briefly, all participants met the following inclusion criteria: 1) age>18 years; 2) diagnosis of heart failure (NYHA II-III); 3) LVEF<50%; 4) stable symptoms and medical therapy within the last 3 months	Cardiovascular death and worsening heart failure,LVEF	6 months
							placebo	42	59.9 ± 13.1	NON-T2DM
8	Nassif	2019	US	NCT02653482	The DEFINE-HF Trial	Double_x0002_blind, randomized, controlled trial	dapagliflozin (10mg/d)	131	62.2±11.0	T2DM：81；NON-T2DM:50	Adult ambulatory patients with or without T2D, established HF for at least 16 weeks, LVEF ≤40%, and NYHA class II-III HF	Cardiovascular death, all-cause death，BNP	12 weeks
							placebo	132	60.4±12.0	T2DM：85；NON-T2DM:47
9	Palau	2022	Spain	NCT04197635	DAPA-VO2	Double_x0002_blind, randomized, controlled trial	dapagliflozin(10mg/d)	45	69.8 (62.4–74.0	T2DM：16；NON-T2DM:29	The study population included patients with stable chronic HF (New Y ork Heart Association [NYHA] class II–III/IV) and left ventricular ejection fraction (LVEF) ≤40%. Study eligibility was based on the following inclusion criteria: (i) adult patients >18 years old with stable symptomatic HF in NYHA class II–III during the last 2 months; (ii) LVEF ≤40% documented in the last 3 months by echocardio…	LVEF	3 months
							placebo	45	67.3 (60.8–75.1)	T2DM：13；NON-T2DM:32
10	Nyström	2017	Italy	NCT01425580		Double_x0002_blind, randomized, controlled trial	liraglutide (1.8 mg)	33	61 (7.6)	T2DM	Type 2 diabetes patients who had a glycated hemoglobin A1c (HbA1c) between 45 and 97 mmol/mol were eligible if they had not been previously treated with GLP-1RA, dipeptidyl peptidase-4 inhibitors, or glimepiride. Patients who met these criteria were invited for echocardiographic screening, in which one of the following criteria had to be fulfilled: left ventricle ejection fraction (LVEF) ≤50%, or…	LVEF	18weeks
							glimepiride (4 mg)	29	63 (6.8)	T2DM		LVEF
11	Lepore	2016	US	NCT01357850	Cardiol HF	Double_x0002_blind, randomized, controlled trial	albiglutide 3.75 mg (n12), 15 mg (n 13), or 30 mg (n 27)	52	56 (10)	NON-T2DM	Eligible subjects had New York Heart Association functional class II or III HFrEF (ejection fraction <40%)	LVEF,BNP	13 weeks
							placebo	30	56 (10)	NON-T2DM		LVEF,BNP
12	Lee	2021	UK	NCT03485092	SUGAR-DM-HF	Double_x0002_blind, randomized, controlled trial	empagliflozin (10mg/day)	52	68.2 (11.7)	T2DM	Patients aged 18 years or older with HFrEF and type 2 diabetes (documented history of diabetes or previously undiagnosed diabetes with HbA1c ≥48 mmol/mol (≥6.5%)), or prediabetes (HbA1c 39-47 mmol/mol (5.7-6.4%) were potentially eligible. Participants had to be in New York Heart Association (NYHA) functional class II to IV and have a left ventricular ejection fraction (LVEF) ≤40%. The dose of ang…	LVEF	36 weeks
							placebo	53	69.2 (10.6)	T2DM		LVEF
13	Larsen	2020	Denmark	NCT02810132		Double_x0002_blind, randomized, controlled trial	metformin(1450 ± 550 mg/day)	19	68 [62–73]	NON-T2DM	Major inclusion criteria were: age > 18 years, HF with left ventricular ejection fraction (LVEF) < 45% as determined by two-dimensional echocardiography, insulin resistance defined as gly- cated haemoglobin (HbA1c) 5.5–6.4%, estimated glomerular filtration rate > 30 mL/min/1.73 m2, and New Y ork Heart Association functiona class II–IV . Patients were required to receive maximally tolerated pharma…	LVEF	13 weeks
							placebo(1765 ± 562 mg)	17	61 [54–66]	NON-T2DM		LVEF
14	Jorsal	2017	Denmark	NCT01472640	LIVE	Double_x0002_blind, randomized, controlled trial	liraglutide (1.8 mg/day)	122	65 (9.2)	T2DM OR NON-T2DM	Patients were recruited from diabetes and heart failure clinics. Patients who met the inclusion criteria and none of the exclusion cri- teria at pre-screening were invited for echocardiographic screening. Eligible patients were aged 30–85 years with CHF , had an LVEF ≤ 45% and were in New Y ork Heart Association (NYHA) functional class I–III. Both patients with and without type 2 diabetes were re…	LVEF	24 weeks
							placebo	119	65 (10.7)	T2DM OR NON-T2DM		LVEF
15	Halbirk	2010	Denmark	NCT00264199		Double_x0002_blind, randomized, controlled trial	GLP-1 (0.7 pmol · kg1· min1)	10	61±3	NON-T2DM	We included 20 patients with HF due to ischemic heart disease who were in New York Heart Association class II and III, had left ventricular ejection fraction (LVEF) ?40%, were between 30 and 80 years of age, and stable on oral optimized medication	LVEF	48h
							placebo	10	61±3	NON-T2DM		LVEF
16	Dargie	2007	Multiple cpuntries	protocol 49653/211		Double_x0002_blind, randomized, controlled trial	rosiglitazone（4 to 8 mg daily）	110	64.3±8.8	T2DM	Patients were required to have inadequate glycemic con- trol at screening (fasting plasma glucose ?126 mg/dl [7 mmol/l] and ?216 mg/dl [12 mmol/l]) and could be receiving any antidiabetes treatment except for a thiazo- lidinedione, insulin, or combination therapy with an insulin secretagogue and acarbose. Only stable patients in NYHA functional class I to II CHF were included, and all had to be t…	Cardiovascular death or heart failure emergency hospitalization orLVEF	52 weeks
							placebo	114	63.9±8.6	T2DM
17	Damman	2020	Multiple cpuntries	NCT03200860	EMP A-RESPONSE-AHF	Double_x0002_blind, randomized, controlled trial	empagliflozin (10 mg/day)	41	79 (73–83)	T2DM：38；NON-T2DM:3	Eligible patients were male or female aged >18 years who were hos- pitalized for acute HF , defined as all of the following: (i) dyspnoea at rest or with minimal exertion, (ii) signs of congestion, such as oedema, rales, and/or congestion on chest radiograph, (iii) brain natriuretic peptide (BNP) ≥350 pg/mL or N-terminal pro BNP (NT-proBNP) ≥1400 pg/mL (for patients with atrial fibrillation: BNP …	hospitalization due to heart failure	2 months
							placebo	39	73 (61–83)	T2DM：28；NON-T2DM:11
18	Kato	2019	Multiple cpuntries	NCT01730534	DECLARE-TIMI 58	Double_x0002_blind, randomized, controlled trial	dapagliflozin (10mg/d)	980	65 (60, 69)	T2DM	Subjects at least 40 years of age, creatine clearance ≥60 mL/min with documented T2DM, HbA1c between 6.5% and b12.0%, and prior medical history identify multiple risk factors for CV disease or vascular disease but no identified CV disease	Cardiovascular death/hospitalization due to heart failure/all-cause death	The duration of the trial was planned to be approximately 6 years, with a median follow-up of 4.5 years.
							placebo	1007	65 (60, 69)	T2DM
19	Cosentino	2020	Multiple cpuntries	NCT01986881	VERTIS CV	Double_x0002_blind, randomized, controlled trial	ertugliflozin(5mg/d or 15mg/d)	1286	69.3	T2DM	Has T2DM (glycosylated haemoglobin [HbA1c] 7.0–10.5%) and confirmed ASCVD, including coronary, cerebrovascular, and peripheral vascular disease	hospitalization due to heart failure	Patients were followed for a mean of 3.5 years (median 3.0 years).
							placebo	672	65.9	T2DM
20	Boer	2020	US	NCT01800968		Double_x0002_blind, randomized, controlled trial	licogliflozin 2.5mg/d	15	62.0–75.0	T2DM	The goal was to randomize approximately 496 patients, with 125 ran- domized before early study termination. Patients (≥ 18 years) with T2DM, with HbA1c ≥ 6.5% and ≤ 10%, and a body mass index of ≥22 kg/m2 at screening were included in this study. Eligible patients were also required to have an estimated glomerular filtration rate ≥45 mL/min/1.73m2, plasma NT-proBNP >300 pg/mL and docu- mented sym…	Cardiovascular death	24weeks
							licogliflozin 10mg/d	16	66.0–75.5	T2DM		Cardiovascular death
							licogliflozin 50mg/d	31	60.0–71.0	T2DM		Cardiovascular death
							empagliflozin 25mg/day	30	62.0–74.0	T2DM		Cardiovascular death
							placbo	33	59.0–74.0	T2DM		Cardiovascular death
21	Margulies	2016	US	NCT01800968	FIGHT	Double_x0002_blind, randomized, controlled trial	liraglutide	154	62 (52-68)	T2DM：91；NON-T2DM:63	Patients were required to have an established diagnosis of heart failure and a LVEF of 40% or lower during the preceding 3 months. To target a relatively high-risk patient population, the inclusion criteria were (1) a recent (within 14 days) hospitaliza- tion for an acute heart failure syndrome despite already receiv- ing evidence-based therapies and (2) a preadmission oral di- uretic dose of at …	Death，hospitalization due to heart failure	7 months
							placbo	146	61 (51-67)	T2DM：87；NON-T2DM:59		Death，hospitalization due to heart failure
22	Zhang	2017	CN	NCT02490176		Double_x0002_blind, randomized, controlled trial	liraglutide（0.6or1.2or1.8mg/d)	26	59.1 ± 11.8	T2DM：5；NON-T2DM:21	Patients with HF were eligible for inclusion in the study	Cardiovascular death or heart failure emergency hospitalization orLVEF	3 months.
							placbo	26	58.7 ± 11.5	T2DM：7；NON-T2DM:19
23	Griffin	2020	Multiple cpuntries	NCT03029760		Double_x0002_blind, randomized, controlled trial	empagliflozin (10 mg/day)	10	60 ± 12	T2DM	Inclusion criteria included: (a) Stable HF (diagnosed by an advanced HF cardiologist) as defined by: 1) No hospitalizations during the preceding 60 days, 2) Stable HF medications for at least two weeks and stable diuretics for four weeks, 3) Opinion of the HF cardiologist that the patient is at optimal volume status; (b) Diagnosis of type 2 diabetes mellitus; (c) Regular home monitoring of blood …	NTpro-BNP	2 weeks
							placebo	10	60 ± 12	T2DM		NTpro-BNP
24	Singh	2020	UK	NCT02397421	REFORM	Double_x0002_blind, randomized, controlled trial	dapagliflozin（10 mg/day）	28	67.1	T2DM	Participants had a diagnosis of T2DM and history of symp- tomatic HF with a previously documented reduction in EF using echocardiography. They were on stable therapy for at least 3 months before recruitment, with a max- imum loop diuretic dose of 80 mg/day and baseline estimated glomerular filtra- tion rate (eGFR) of $45 mL/min/1.73 m2	LVEF，Cardiovascular death/hospitalization due to heart failure/all-cause death	1 year
							placebo	28	67.1	T2DM		LVEF，Cardiovascular death/hospitalization due to heart failure/all-cause death
25	Giles	2008	US	NCT00521820		Prospective, double-blind, multicenter, controlled study	pioglitazone (30 mg/day)	262	64.2 (9.92)	T2DM	Participants were $18 years of age with an hemoglobin A1c (HbA1c) $7.0%, body mass index #48 kg/m2, New Y ork Heart Association (NYHA) functional Class II/III HF (ie, cardiac dis- ease resulting in moderate limitation of physical activity; comfort- able at rest, but symptoms of fatigue, palpitations, dyspnea, or anginal pain occurring with less than what would be considered ordinary activity), le…	LVEF
							glyburide (10 mg/day)	256	63.4 (9.38	T2DM		LVEF
26	Carbone	2020	US	NCT02920918	CANA-HF	Double_x0002_blind, randomized, controlled trial	canagliflozin (100 mg /day)	17	54.3±8.8	T2DM	Briefly, stable patients with symptomatic HF (New York Heart Association [NYHA] class II-III) with a LVEF ≤40%, T2DM and reduced CRF were enrolled	LVEF,NTpro-BNP
							sitagliptin (100 mg/day)	19	58±6.1	T2DM		LVEF,NTpro-BNP
27	Ejiri	2020	JP	UMIN000018395	MUSCAT-HF	multicenter, open- label, randomized, controlled trial	luseogliflozin (2.5 mg/day)	83	71.7±7.7	T2DM	Patients aged ≥20 years with requirement of additional treatment for type 2 diabetes mellitus, despite ongoing treatment, and HFpEF were eligible for participation. HFpEF was defined as a left ventricular EF ≥45%, BNP concentrations ≥35 pg/mL, and any symptoms, such as shortness of breath, orthopnea, and leg edema. The criterion of BNP concentrations was based on the fact that the definition of c…	LVEF,NTpro-BNP
							voglibose (0.6 mg/day)	82	74. 6 ±7.7	T2DM		LVEF,NTpro-BNP
28	Solomon	2024	Multiple cpuntries	NCT04788511	STEP-HFpEF	Double_x0002_blind, randomized, controlled trial	semaglutide(2.4mg/week）	253	70.0 (64.0-74.0)	T2DM OR NON-T2DM	d left ventricular ejection fraction (LVEF) >45%; BMI<30 kg/m2 ; NYHA functional class II to IV	NTpro-BNP	52 weeks
							placebo	238	71.0 (62.0-76.0)	T2DM OR NON-T2DM		NTpro-BNP
29	Kang	2024	Multiple cpuntries	NCT04231331	EFFORT	a multicenter, double-blind, randomized trial	ertugliflozin	63	65.4±11.5	T2DM OR NON-T2DM	Patients were eligible for enrollment if they were at least 20 years of age; had stable HF with New York Heart Association (NYHA) class II or III symptoms, with or without diabetes; had an EF of 35% to <50%; and had substantial functional MR with an effective regurgitant orifice area (EROA) >0.1 cm2, lasting >6 months despite GDMT. Patients were required to receive stable GDMT for at least 4 week…	LVEF,NTpro-BNP	12 weeks
							placebo	65	67.3±11.0	T2DM OR NON-T2DM		LVEF,NTpro-BNP
30	Xie	2024	CN	ChiCTR2100049834	DAHOS	multicenter, prospective, randomized controlled trial	dapagliflozin (10 mg/day)	55	61.35±10.52	T2DM OR NON-T2DM	In the study, patients were recruited from either inpatient or outpatient settings, and these patients were either admitted or seeking treatment due to heart failure. Some of the outpatient participants were recruited for heart failure follow-up without any ongoing disease incidents. Secondly, the selection time for study enrollment was not based on the patients’ disease onset status, but rather …	NTpro-BNP	3 months
							placbo	52	62.88±11.76	T2DM OR NON-T2DM		NTpro-BNP
31	Marton	2024	US	NCT04080518	DAPA-Shuttle1	single-center, double-blind, randomized, placebo-controlled trial	dapagliflozin (10 mg/day)	15	59.2±13.7	T2DM OR NON-T2DM	with chronic heart failure NYHA functional classes I and II, with or without type 2 diabetes,	NTpro-BNP	4 weeks
							placbo	14	49.1±10.8	T2DM OR NON-T2DM		NTpro-BNP
32	Afshani	2024	IR	IRCT20211219053450N1		Double_x0002_blind, randomized, controlled trial	empagliflozin (10 mg/day)	52	(45.5–64) 55	T2DM OR NON-T2DM	Patients aged over 18 years with type 2 diabetesmellitus (HbA1C _x0002_ 6.5%) or pre-diabetes (HbA1c: 5.7–6.4%) and HF with reduced ejection fraction (LVEF40%) and NYHA functional Class II–IV were included.The causes of HFrEF are bothischaemic cardiomyop_x0002_athy and non-ischaemic cardiomyopathy but thecauses of non-ischaemic cardiomyopathy werenot differentiated. The exclusion criteria were ha…	LVEF	6 months
							placebo	52	(50–66.75) 57	T2DM OR NON-T2DM		LVEF
33	Kamel	2023	Multiple cpuntries	NCT05177588		a single-center, randomized, parallel_x0002_group, open-label controlled study	Metformin(1000-2000 mg/day)	28	53.5 (45.0–66.2)	T2DM OR NON-T2DM	age>18 years, HF patients with reduced EF, defined as EF <45% using two-dimensional transthoracic echocar_x0002_diography (TE) within 12 months before screening, New York Heart Association (NYHA) classes II–IV, and anestimated glomerular filtration rate (eGFR using chronickidney disease epidemiology collaboration equation)30 mL/min/1.73 m2	LVEF
							placebo	30	62.0 (53.2–68.0)	T2DM OR NON-T2DM		LVEF	6 months
34	Connelly	2023	Multiple cpuntries	NCT04461041	EMPA-HEART	a multicenter, double_x0002_blind, placebo-controlled, randomized investigator-initiated clin_x0002_ical trial	empagliflozin (10mg/day)	84	59±9	T2DM OR NON-T2DM	Individuals between 40 and 80 years of age were eligible if they met ≥1 of the major inclusion criteria or ≥2 of the minor inclusion criteria. The major criteria included an increased LV mass indexed (LVMi) to body surface area of ≥96 g/m2 for women and ≥116 g/m2for men (as determined by echocardiog_x0002_raphy); or an LVMi ≥81 g/m2 for women and ≥85 g/m2 for men (as calculated by cMRI); ECG evid…	LVEF
							placebo	84	59±12	T2DM OR NON-T2DM		LVEF
													9 months
35	Fu	2023	CN	ChiCTR2300072707		Double_x0002_blind, randomized, controlled trial	dapagliflozin (10 mg/day)	30	70.7±6.7	T2DM	In order to be eligible for the study, participants had to meet the following criteria: be at least 18 years old, have a confirmed diagnosis of type 2 diabetes, have an ejec_x0002_tion fraction of 40% or lower, and exhibit New York Heart Association (NYHA) class II, III, or IV symptoms. Addi_x0002_tionally, Patients were mandated to possess a plasma con_x0002_centration of N-terminal pro-B-type n…	LVEF	6
							placbo	30	70.4±6.3	T2DM		LVEF
36	Borlaug	2023		NCT04730947	CAMEO-DAPA	a single-center, double-blinded, randomized, placebo-controlled trial	dapagliflozin (10 mg/day)	17	67 (9)	T2DM OR NON-T2DM	Ambulatory patients with a diagnosis of HFpEF were eligible if they were 18 years of age or older, with symptoms of exer_x0002_tional dyspnea (New York Heart Association class II to III), and left ventricular ejection fraction ≥50%. Patients were required to display elevated PCWP during exercise (≥25 mm Hg) at the baseline invasive exercise test after consent	NTpro-BNP	24 weeks
							placbo	21	67 (9)	19		NTpro-BNP

## Sheet: Supplementary Table 3
Supplementary Table 3 Comparison of Readmission due to HF in HErEF patients
	dapagliflozin	empagliflozin	ertugliflozin	liraglutide	placebo	rosiglitazone	sotagliflozin
dapagliflozin	dapagliflozin	0.96 (0.48, 1.77)	0.86 (0.4, 1.92)	1.62 (0.8, 3.32)	1.35 (0.92, 2.02)	1.96 (0.83, 4.75)	0.89 (0.46, 1.78)
empagliflozin	1.04 (0.57, 2.06)	empagliflozin	0.9 (0.4, 2.19)	1.69 (0.8, 3.85)	1.41 (0.88, 2.46)	2.05 (0.84, 5.34)	0.93 (0.46, 2.06)
ertugliflozin	1.16 (0.52, 2.53)	1.11 (0.46, 2.5)	ertugliflozin	1.88 (0.76, 4.63)	1.57 (0.78, 3.12)	2.28 (0.8, 6.49)	1.04 (0.43, 2.48)
liraglutide	0.62 (0.3, 1.25)	0.59 (0.26, 1.25)	0.53 (0.22, 1.32)	liraglutide	0.84 (0.46, 1.52)	1.21 (0.46, 3.24)	0.55 (0.25, 1.23)
placebo	0.74 (0.5, 1.09)	0.71 (0.41, 1.14)	0.64 (0.32, 1.28)	1.2 (0.66, 2.17)	placebo	1.44 (0.66, 3.2)	0.66 (0.38, 1.15)
rosiglitazone	0.51 (0.21, 1.21)	0.49 (0.19, 1.19)	0.44 (0.15, 1.25)	0.83 (0.31, 2.17)	0.69 (0.31, 1.51)	rosiglitazone	0.46 (0.17, 1.16)
sotagliflozin	1.12 (0.56, 2.2)	1.08 (0.48, 2.2)	0.96 (0.4, 2.33)	1.81 (0.81, 4.07)	1.52 (0.87, 2.64)	2.2 (0.86, 5.72)	sotagliflozin

## Sheet: Supplementary Table 4
Supplementary Table 4 Comparison of all-cause death in HErEF patients
	dapagliflozin	empagliflozin	liraglutide	placebo	rosiglitazone	sotagliflozin	vildagliptin
dapagliflozin	dapagliflozin	0.99 (0.26, 2.67)	1.25 (0.34, 4.55)	1.09 (0.56, 2.14)	1.84 (0.4, 9.36)	0.92 (0.27, 3.09)	3.14 (0.68, 16.71)
empagliflozin	1.01 (0.37, 3.86)	empagliflozin	1.27 (0.34, 6.32)	1.1 (0.51, 3.42)	1.9 (0.4, 12.16)	0.93 (0.27, 4.4)	3.23 (0.68, 21.29)
liraglutide	0.8 (0.22, 2.97)	0.79 (0.16, 2.95)	liraglutide	0.88 (0.29, 2.72)	1.48 (0.25, 9.71)	0.74 (0.16, 3.31)	2.53 (0.42, 17.12)
placebo	0.92 (0.47, 1.77)	0.91 (0.29, 1.97)	1.14 (0.37, 3.47)	placebo	1.68 (0.42, 7.57)	0.84 (0.3, 2.31)	2.86 (0.71, 13.62)
rosiglitazone	0.54 (0.11, 2.51)	0.53 (0.08, 2.51)	0.67 (0.1, 3.95)	0.59 (0.13, 2.4)	rosiglitazone	0.5 (0.08, 2.73)	1.7 (0.21, 13.52)
sotagliflozin	1.09 (0.32, 3.68)	1.08 (0.23, 3.67)	1.35 (0.3, 6.08)	1.19 (0.43, 3.32)	2 (0.37, 12.13)	sotagliflozin	3.41 (0.62, 21.31)
vildagliptin	0.32 (0.06, 1.48)	0.31 (0.05, 1.48)	0.4 (0.06, 2.4)	0.35 (0.07, 1.42)	0.59 (0.07, 4.68)	0.29 (0.05, 1.62)	vildagliptin

## Sheet: Supplementary Table 5
Supplementary Table 5 Comparison of cardiovascular death death in HErEF patients
	dapagliflozin	empagliflozin	placebo	rosiglitazone	sotagliflozin	vildagliptin
dapagliflozin	dapagliflozin	0.92 (0.21, 2.94)	1.05 (0.49, 2.24)	1.38 (0.22, 9.14)	0.93 (0.23, 3.74)	1.86 (0.32, 11.69)
empagliflozin	1.08 (0.34, 4.86)	empagliflozin	1.14 (0.46, 4.02)	1.53 (0.23, 12.88)	1.01 (0.25, 5.94)	2.06 (0.34, 16.82)
placebo	0.95 (0.45, 2.04)	0.88 (0.25, 2.19)	placebo	1.31 (0.24, 7.53)	0.89 (0.28, 2.84)	1.76 (0.36, 9.64)
rosiglitazone	0.73 (0.11, 4.6)	0.65 (0.08, 4.35)	0.77 (0.13, 4.16)	rosiglitazone	0.68 (0.09, 5.13)	1.36 (0.13, 14.87)
sotagliflozin	1.07 (0.27, 4.27)	0.99 (0.17, 4.06)	1.13 (0.35, 3.6)	1.47 (0.2, 11.71)	sotagliflozin	1.98 (0.28, 15.25)
vildagliptin	0.54 (0.09, 3.09)	0.49 (0.06, 2.96)	0.57 (0.1, 2.78)	0.74 (0.07, 7.82)	0.5 (0.07, 3.53)	vildagliptin

## Sheet: Supplementary Table 6
Supplementary Table 6 Comparison of LVEF in HErEF patients
	albiglutide	dapagliflozin	empagliflozin	GLP1	liraglutide	metformin	placebo	rosiglitazone
albiglutide	albiglutide	5.55 (-2.89, 13.92)	6.07 (-1.89, 14.38)	5 (-5.43, 15.47)	2.2 (-7.29, 11.68)	5.01 (-6.06, 16.14)	3 (-4.19, 10.21)	4.39 (-5.04, 13.92)
dapagliflozin	-5.55 (-13.92, 2.89)	dapagliflozin	0.45 (-5, 6.6)	-0.54 (-9.22, 8.22)	-3.39 (-10.93, 4.32)	-0.54 (-9.93, 9.07)	-2.61 (-6.91, 1.96)	-1.18 (-8.74, 6.61)
empagliflozin	-6.07 (-14.38, 1.89)	-0.45 (-6.6, 5)	empagliflozin	-1.05 (-9.65, 7.21)	-3.84 (-11.39, 3.18)	-1.06 (-10.41, 8.07)	-3.05 (-7.03, 0.48)	-1.65 (-9.17, 5.46)
GLP1	-5 (-15.47, 5.43)	0.54 (-8.22, 9.22)	1.05 (-7.21, 9.65)	GLP1	-2.8 (-12.6, 6.9)	-0.01 (-11.33, 11.41)	-2.02 (-9.6, 5.57)	-0.62 (-10.42, 9.21)
liraglutide	-2.2 (-11.68, 7.29)	3.39 (-4.32, 10.93)	3.84 (-3.18, 11.39)	2.8 (-6.9, 12.6)	liraglutide	2.8 (-7.64, 13.37)	0.8 (-5.4, 7.1)	2.21 (-6.63, 11.08)
metformin	-5.01 (-16.14, 6.06)	0.54 (-9.07, 9.93)	1.06 (-8.07, 10.41)	0.01 (-11.41, 11.33)	-2.8 (-13.37, 7.64)	metformin	-2.02 (-10.55, 6.45)	-0.6 (-11.15, 9.85)
placebo	-3 (-10.21, 4.19)	2.61 (-1.96, 6.91)	3.05 (-0.48, 7.03)	2.02 (-5.57, 9.6)	-0.8 (-7.1, 5.4)	2.02 (-6.45, 10.55)	placebo	1.4 (-4.88, 7.69)
rosiglitazone	-4.39 (-13.92, 5.04)	1.18 (-6.61, 8.74)	1.65 (-5.46, 9.17)	0.62 (-9.21, 10.42)	-2.21 (-11.08, 6.63)	0.6 (-9.85, 11.15)	-1.4 (-7.69, 4.88)	rosiglitazone

## Sheet: Supplementary Table 7
Supplementary Table 7 Comparison of Readmission due to HF in HF patients with T2DM
	dapagliflozin	ertugliflozin	placebo	rosiglitazone	sotagliflozin
dapagliflozin	dapagliflozin	0.85 (0.38, 1.9)	1.3 (0.76, 2.18)	1.89 (0.74, 4.81)	0.86 (0.4, 1.81)
ertugliflozin	1.17 (0.53, 2.64)	ertugliflozin	1.52 (0.83, 2.81)	2.21 (0.83, 6.01)	1 (0.44, 2.27)
placebo	0.77 (0.46, 1.32)	0.66 (0.36, 1.21)	placebo	1.45 (0.67, 3.22)	0.66 (0.38, 1.13)
rosiglitazone	0.53 (0.21, 1.35)	0.45 (0.17, 1.21)	0.69 (0.31, 1.49)	rosiglitazone	0.45 (0.17, 1.16)
sotagliflozin	1.17 (0.55, 2.5)	1 (0.44, 2.25)	1.51 (0.88, 2.61)	2.2 (0.86, 5.72)	sotagliflozin

## Sheet: Supplementary Table 8
Supplementary Table 8 Comparison of all-cause death in HF patients with T2DM
	dapagliflozin	placebo	rosiglitazone	sotagliflozin
dapagliflozin	dapagliflozin	1.03 (0.58, 1.81)	1.76 (0.47, 6.99)	0.86 (0.37, 2.01)
placebo	0.97 (0.55, 1.72)	placebo	1.7 (0.51, 6.14)	0.83 (0.44, 1.59)
rosiglitazone	0.57 (0.14, 2.14)	0.59 (0.16, 1.96)	rosiglitazone	0.49 (0.12, 1.91)
sotagliflozin	1.16 (0.5, 2.74)	1.2 (0.63, 2.28)	2.03 (0.52, 8.49)	sotagliflozin

## Sheet: Supplementary Table 9
Supplementary Table 9 Comparison of cardiovascular death in HF patients with T2DM
	dapagliflozin	empagliflozin	licogliflozin	placebo	rosiglitazone	sotagliflozin	vildagliptin
dapagliflozin	dapagliflozin	2.6 (0, 113602737427301216)	37862276.65 (0.8, 3.96595574740001e+23)	1.78 (0.31, 30.61)	2.43 (0.09, 168.46)	1.48 (0.08, 93.94)	3.29 (0.14, 223.76)
empagliflozin	0.38 (0, 2204199002962.96)	empagliflozin	8095448.52 (0.44, 8.91181886748162e+20)	0.8 (0, 4243396748421.17)	1.03 (0, 6363802161539.67)	0.71 (0, 4267259312386.24)	1.47 (0, 8742860522284.4)
licogliflozin	0 (0, 1.25)	0 (0, 2.25)	licogliflozin	0 (0, 2.14)	0 (0, 4.12)	0 (0, 2.5)	0 (0, 5.53)
placebo	0.56 (0.03, 3.21)	1.25 (0, 53960473195676928)	17472957.22 (0.47, 1.66054092355832e+23)	placebo	1.33 (0.07, 25.56)	0.88 (0.06, 13.28)	1.81 (0.1, 33.95)
rosiglitazone	0.41 (0.01, 10.65)	0.97 (0, 46720110078833960)	13460328.59 (0.24, 1.39724890048263e+23)	0.75 (0.04, 14.33)	rosiglitazone	0.66 (0.01, 35.92)	1.35 (0.02, 89.38)
sotagliflozin	0.68 (0.01, 12.96)	1.41 (0, 68614322109359592)	20165924.84 (0.4, 2.06768985567104e+23)	1.13 (0.08, 16.66)	1.51 (0.03, 79.52)	sotagliflozin	2.05 (0.04, 107.35)
vildagliptin	0.3 (0, 7.35)	0.68 (0, 34960763693954136)	9909975.91 (0.18, 1.05365344318111e+23)	0.55 (0.03, 9.97)	0.74 (0.01, 46.11)	0.49 (0.01, 25.02)	vildagliptin

## Sheet: Supplementary Table 10
Supplementary Table 10 Comparison of LVEF in HF patients with T2DM
	dapagliflozin	empagliflozin	glimepiride	liraglutide	placebo
dapagliflozin	dapagliflozin	-2.14 (-6.66, 3.06)	-2.29 (-8.34, 4.36)	-3.55 (-7.9, 1.52)	-2.8 (-5.31, 0.5)
empagliflozin	2.14 (-3.06, 6.66)	empagliflozin	-0.18 (-7.07, 6.63)	-1.4 (-6.82, 3.94)	-0.6 (-4.5, 3.29)
glimepiride	2.29 (-4.36, 8.34)	0.18 (-6.63, 7.07)	glimepiride	-1.23 (-5.5, 3.04)	-0.42 (-6.04, 5.23)
liraglutide	3.55 (-1.52, 7.9)	1.4 (-3.94, 6.82)	1.23 (-3.04, 5.5)	liraglutide	0.79 (-2.9, 4.51)
placebo	2.8 (-0.5, 5.31)	0.6 (-3.29, 4.5)	0.42 (-5.23, 6.04)	-0.79 (-4.51, 2.9)	placebo

[truncated: 5 more sheets: Supplementary Table 11, Supplementary Table 12, Supplementary Table 13, Supplementary Table 14, Supplementary Table 15]
